# Supplementary material for: Single-cell transcriptome analysis reveals heterogeneity and convergence of the tumor microenvironment in colorectal cancer
Source: Front Immunol. 2023 Jan 4;13:1003419. doi: 10.3389/fimmu.2022.1003419 (PMC9845924; doi:10.3389/fimmu.2022.1003419)
Supplement: Supplementary file 1 [file DataSheet_1.zip]

Archive with 9 entries (9 files):
- Figure_S1.tif
- Figure_S2.tif
- Figure_S3.tif
- Figure_S4.tif
- Figure_S5.tif
- Figure_S6.tif
- Figure_S7.tif
- Supple-Legend.docx
- Supplementary Table.xlsx
